# Supplementary material for: Nature and Nurture: Genotype-Dependent Differential Responses of Root Architecture to Agar and Soil Environments
Source: Genes (Basel). 2021 Jul 1;12(7):1028. doi: 10.3390/genes12071028 (PMC8303133; doi:10.3390/genes12071028)
Supplement: Supplementary file 1 [file genes-12-01028-s001.zip]

Archive with 1 entries (1 files):
- Supplementary-Revised-Latest Version.pdf
